# Supplementary material for: Draft genome of the bluefin tuna blood fluke, Cardicola forsteri
Source: PLoS One. 2022 Oct 14;17(10):e0276287. doi: 10.1371/journal.pone.0276287 (PMC9565688; doi:10.1371/journal.pone.0276287)
Supplement: S1 Table — Comparison between the assembly statistics of Cardicola forsteri and related digeneans. Scaffold statistics are not applicable to the C. forsteri assembly, which is contig-level. Benchmarking Universal Single-Copy Orthologs (BUSCOs) were assessed using BUSCO v5.2.2 [37] against the metazoa_odb10 database. Both the first and most recent assemblies of the related digeneans are included. (XLSX) [file pone.0276287.s001.xlsx]

## Sheet: Trematode genome assemblies
Species	Genome assembly	Year	Publication	Short read sequencing	Long read sequencing	Assembly level	Size of assembly (MB)	Proportion of repetitive elements (%)	Number of scaffolds	Scaffold N50	Scaffold L50	Number of contigs	Contig N50	Contig L50	Complete BUSCOs (%)	Fragmented BUSCOs (%)	Missing BUSCOs (%)
Cardicola forsteri (Specimen 2)	NA	2022	NA	PE Illumina	Oxford Nanopore	Contig	217	57	NA	NA	NA	1532	430422	138	630 (66.0%)	69 (7.2%)	255 (26.8%)
Cardicola forsteri (Specimen 1)	NA	2022	NA	PE Illumina	Oxford Nanopore	Contig	202	55	NA	NA	NA	1936	247853	215	621 (64.9%)	69 (7.2%)	264 (27.7%)
Schistosoma haematobium	GCA_000699445.3	2022	10.1371/journal.ppat.1010288	PE Illumina	Oxford Nanopore	Scaffold	400	54	163	48328128	3	208	20231032	7	681 (71.4%)	51 (5.3%)	222 (23.3%)
Fasciola gigantica	GCA_018104335.1	2021	10.1371/journal.pntd.0009750	PE Illumina	PacBio	Scaffold	1348	70	1022	4892498	85	1053	4892498	85	665 (69.7%)	67 (7.0%)	222 (23.3%)
Schistosoma mansoni	GCA_000237925.5	2021	10.1101/2021.08.13.456314	PE Illumina	PacBio and Oxford Nanopore	Chromosome	391	54	12	45716228	4	368	4473015	23	683 (71.5%)	48 (5.0%)	223 (23.5%)
Schistosoma japonicum	GCA_006368765.1	2019	10.1371/journal.pntd.0007612	PE Illumina	PacBio	Scaffold	370	47	1789	1093989	94	2108	871911	125	662 (69.4%)	50 (5.2%)	242 (25.4%)
Fasciola hepatica	GCA_900302435.1	2018	NA	MP Illumina	NA	Scaffold	1204	-	2816	1903231	196	78522	33509	9496	624 (65.4%)	100 (10.5%)	230 (24.1%)
Fasciola gigantica	GCA_002867515.1	2018	NA	PE Illumina	NA	Scaffold	1274	-	167286	15613	24992	250635	6547	43822	266 (27.9%)	305 (32.0%)	383 (40.1%)
Fasciola hepatica	GCA_000947175.1	2014	10.1186/s13059-015-0632-2	MP Illumina	NA	Scaffold	1275	32	20158	204014	1799	195709	12161	24709	600 (62.8%)	118 (12.4%)	236 (24.8%)
Schistosoma haematobium	GCA_000699445.1	2012	10.1038/ng.1065	PE Illumina	NA	Scaffold	371	43	29834	317484	350	59195	22446	4489	642 (67.3%)	77 (8.1%)	235 (24.6%)
Schistosoma mansoni	GCA_000237925.1	2009	10.1038/nature08160	Sanger	NA	Chromosome	259	45	9	34464480	3	5868	83004	936	477 (50.0%)	53 (5.6%)	424 (44.4%)
Schistosoma japonicum	GCA_000151775.1	2009	10.1038/nature08140	Sanger	NA	Scaffold	403	40	25048	176869	521	95269	6121	17640	551 (57.7%)	131 (13.7%)	272 (28.6%)
