# Supplementary material for: Draft genome of the bluefin tuna blood fluke, Cardicola forsteri
Source: PLoS One. 2022 Oct 14;17(10):e0276287. doi: 10.1371/journal.pone.0276287 (PMC9565688; doi:10.1371/journal.pone.0276287)
Supplement: S2 Table — Functional annotation of select Cardicola forsteri genes. The closest matches to the National Center for Biotechnology Information’s (NCBI’s) non-redundant protein sequences (NR), Pfam v35.0 [51], and CAZy [52] databases are included. Predicted N-glycosylations sites, transmembrane domains, and secretion modes are also included, where relevant. Abbreviations are given, where relevant to genes discussed in the manuscript. (XLSX) [file pone.0276287.s002.xlsx]

## Sheet: Calpains
Cardicola forsteri hypothetical polypeptide sequence	Putative protein	Abbreviation	BLASTp matching sequence	Matching species	Positives (%)	E-value	Pfam-A	N-glycosylation sites
file_1_file_1_g5334.t1	Calpain 1	CfCalp1	QED08973.1	Schistosoma mekongi	68	0	PF00648 PF01067	4
file_1_file_1_g5503.t1	Calpain 2	CfCalp2	ATN96084.1	Schistosoma mansoni	89	0	PF00648 PF01067	1
file_1_file_1_g3637.t1	Calpain		THD23623.1	Fasciola hepatica	73	0	PF00036 PF04212 PF13405	7
file_1_file_1_g1053.t1	Calpain		QED08976.1	Schistosoma mekongi	68	0	PF00648 PF01068 PF00168	4
file_1_file_1_g1977.t1	Calpain-B		TNN13428.1	Schistosoma japonicum	83	0	PF00648 PF01067	2
file_1_file_1_g5327.t2	Calpain		KAG5454187.1	Clonorchis sinensis	65	0	PF00648 PF01067	5
file_1_file_1_g5327.t1	Calpain		KAA3680954.1	Paragonimus westermani	67	0	PF00648 PF01067	5
file_1_file_1_g6357.t1	Calpain-B		KAH8855090.1	Schistosoma japonicum	74	4e-112	PF00648	3
file_1_file_1_g6358.t1	Calpain		RTG83748.1	Schistosoma bovis	82	6e-47	PF00649	0
file_1_file_1_g7434.t1	Calpain-B		QED08978.1	Schistosoma mekongi	85	5e-53	PF00036 PF13405	1

## Sheet: Cation channels
Cardicola forsteri hypothetical polypeptide sequence	Putative protein	Abbreviation	BLASTp matching sequence	Matching species	Positives (%)	E-value	Pfam-A	Transmembrane domains	N-glycosylation sites
file_1_file_1_g4775.t1	Na2+–Ca2+ exchanger		XP_018648521.1	Schistosoma mansoni	85	0	PF03160 PF16494 PF01699	5	3
file_1_file_1_g4773.t1	Na2+–Ca2+ exchanger		KAH8853429.1	Schistosoma japonicum	92	2e-125	PF01699	6	1
file_1_file_1_g869.t2	TRPM	CfTRPM1	OON13534.1	Opisthorchis viverrini	67	0	PF18139 PF00293 PF00520	6	15
file_1_file_1_g869.t1	TRPM	CfTRPM2	OON13534.2	Opisthorchis viverrini	65	0	PF18139 PF00293 PF00520	6	15
file_1_file_1_g791.t1	TRPM	CfTRPM3	KAH8872314.1	Schistosoma japonicum	63	0	PF18139 PF00293	4	10
file_1_file_1_g1913.t1	TRPM	CfTRPM4	XP_018653064.1	Schistosoma mansoni	66	0	PF18139	4	18

## Sheet: FABP
Cardicola forsteri hypothetical polypeptide sequence	Putative protein	BLASTp matching sequence	Matching species	Positives (%)	E-value
file_1_file_1_g344.t1	FABP	CAX77287.1	Schistosoma japonicum	74	1e-32

## Sheet: Glycosyltransferases
Cardicola forsteri hypothetical polypeptide sequence	Putative protein	Abbreviation	BLASTp matching sequence	Matching species	Positives (%)	E-value	Pfam-A	CAZy	Secretion Mode	Transmembrane domains	N-glycosylation sites
file_1_file_1_g144.t1	Peptide–O-fucosyltransferase	CfFucTA	RTG89054.1	Schistosoma bovis	67	1e-104	PF10250		None	None	2
file_1_file_1_g5730.t1	Galactoside α1–3 fucosyltransferase	CfFucTB	ADO17522.1	Schistosoma mansoni	67	2e-102	PF00852 PF17039	GT10	None	None	6
file_1_file_1_g4779.t1	Galactoside α1–3 fucosyltransferase	CfFucTC	ADO17523.1	Schistosoma mansoni	53	2e-42	PF00852 PF17039	GT10	None	None	3
file_1_file_1_g5717.t1	Galactoside α1–3 fucosyltransferase	CfFucTD	TNN07584.1	Schistosoma japonicum	68	3e-117	PF00852 PF17039	GT10	None	None	5
file_1_file_1_g2574.t1	α1–6-fucosyltransferase	CfFucTE	AEW22968.1	Schistosoma mansoni	62	1e-127	PF19745		None	None	5
file_1_file_1_g6211.t1	β1–3 glucuronyltransferase	CfGlcAT1	TNN09843.1	Schistosoma japonicum	85	1e-129	PF03360	GT43	None	None	2
file_1_file_1_g1790.t1	Bifunctional α1–3 xylosyltransferase and β1–3 glucuronyltransferase	CfGlcAT2	XP_018646039.1	Schistosoma mansoni	65	6e-119	PF13896	GT49	None	None	3
file_1_file_1_g2485.t1	Xylosyltransferase I	CfXyl1	TNN13274.1	Schistosoma japonicum	61	2e-166	PF02485 PF12529	GT13	None	None	6
file_1_file_1_g1381.t1	Glycoprotein β1–2 xylosyltransferase	CfXylT2	RTG82775.1	Schistosoma bovis	53	7e-42	PF04577	GT61	None	None	4
file_1_file_1_g1524.t1	Fringe β1–3 N-acetylglucosylaminyltransferase		XP_018649394.1	Schistosoma mansoni	70	2e-92	PF02434		None	1	2
file_1_file_1_g168.t1	Dolichyl-diphosphooligosaccharide–protein glycosyltransferase subunit		TNN18942.1	Schistosoma japonicum	86	0
file_1_file_1_g190.t1	S-methyl-5′-thioadenosine phosphorylase		TNN15076.1	Schistosoma japonicum	78	2e-131
file_1_file_1_g2188.t1	Glycogenin		KAG5448408.1	Clonorchis sinensis	80	1e-102
file_1_file_1_g2368.t1	Dolichol-phosphate β-D-mannosyltransferase		XP_018651944.1	Schistosoma mansoni	73	4e-95
file_1_file_1_g2572.t1	Collagen O-galactosyltransferase		RTG83079.1	Schistosoma bovis	74	0
file_1_file_1_g2710.t1	Polypeptide N-acetylgalactosaminyltransferase		CAX73827.1	Schistosoma japonicum	76	0
file_1_file_1_g2763.t1	β1–3 galactosyltransferase		XP_018645610.1	Schistosoma mansoni	73	8e-115	PF01762	GT31	None	None	4
file_1_file_1_g2856.t1	β1–4-galactosyltransferase		XP_035587042.1	Schistosoma haematobium	70	9e-121	PF13733 PF02709	GT7	None	None	4
file_1_file_1_g3037.t1	N-acetylglucosaminyl-phosphatidylinositol biosynthetic protein		TNN07626.1	Schistosoma japonicum	72	1e-169
file_1_file_1_g3681.t1	β1–3-galactosyl-O-glycosyl-glycoprotein β1–6-N-acetylglucosaminyltransferase		KAG5441005.1	Clonorchis sinensis	63	2e-92
file_1_file_1_g3890.t1	α1–4 glucan phosphorylase		KAA0188595.1	Fasciolopsis buski	91	0
file_1_file_1_g5444.t1	Polypeptide N-acetylgalactosaminyltransferase		XP_035589989.1	Schistosoma haematobium	76	0
file_1_file_1_g6211.t1	Galactosylgalactosylxylosylprotein 3-β-glucuronosyltransferase		TNN09843.1	Schistosoma japonicum	83	9e-133
file_1_file_1_g6305.t1	Purine-nucleoside phosphorylase		CAX75128.1	Schistosoma japonicum	80	5e-122
file_1_file_1_g655.t1	Glycoprotein-N-acetylgalactosamine 3-β-galactosyltransferase		RTG90276.1	Schistosoma bovis	78	6e-97
file_1_file_1_g6.t1	β1–4 galactosyltransferase		CAJ77198.1	Schistosoma mansoni	68	2e-99	PF13733 PF02709	GT7	None	None	2
file_1_file_1_g710.t1	Adenine phosphoribosyltransferase		RTG80037.1	Schistosoma bovis	74	9e-41
file_1_file_1_g8230.t1	β1–4 N-acetylgalactosaminyltransferase		TNN09098.1	Schistosoma japonicum	71	6e-68	PF13733 PF02709	GT7	None	None	2
file_1_file_1_g1509.t1	Glycogen synthase		TNN17200.1	Schistosoma japonicum	88	0
file_1_file_1_g1523.t1	Glycoprotein–N-acetylgalactosamine β1–3 galactosyltransferase		TNN13024.1	Schistosoma japonicum	76	9e-108	PF01762	GT31	None	None	2
file_1_file_1_g1708.t1	Dolichyl glycosyltransferase		XP_018649914.1	Schistosoma mansoni	70	1e-163
file_1_file_1_g1846.t1	Pre-processing Dol–P–α1–3 glucosyltransferase (Man9GlcNAc2)		TNN15521.1	Schistosoma japonicum	75	6e-40	PF03155	GT57	None	4	1
file_1_file_1_g1984.t1	UDP–glucose:glycoprotein glucosyltransferase		XP_018649005.1	Schistosoma mansoni	69	0
file_1_file_1_g2118.t1	Dol–P–Man:Man5GlcNAc2–PP–Dol α1–3-mannosyltransferase		TNN05489.1	Schistosoma mansoni	76	1e-108
file_1_file_1_g222.t1	Chitobiosyldiphosphodolichol α-mannosyltransferase		XP_018655198.1	Schistosoma mansoni	72	2e-163
file_1_file_1_g2277.t1	Dolichyl–diphosphooligosaccharide–protein glycosyltransferase		XP_018647860.1	Schistosoma mansoni	85	7e-110
file_1_file_1_g3010.t1	Keratinocyte-associated protein		THD18002.1	Fasciola hepatica	76	2e-32
file_1_file_1_g5223.t1	UDP–N-acetylglucosamine–dolichyl-phosphate N-acetylglucosaminephosphotransferase		TPP62470.1	Fasciola gigantica	73	0
file_1_file_1_g533.t1	α1–3 mannosyltransferase		XP_018651546.1	Schistosoma mansoni	77	5e-175
file_1_file_1_g5585.t1	Glucuronyl/N-acetylglucosaminyl transferase		RTG86044.1	Schistosoma bovis	68	0
file_1_file_1_g6270.t1	Dol–P β glucosyltransferase		RTG85162.1	Schistosoma bovis	77	5e-137
file_1_file_1_g6690.t1	Poly [ADP-ribose] polymerase		XP_018647094.1	Schistosoma mansoni	75	0
file_1_file_1_g765.t1	Dolichyl–diphosphooligosaccharide–protein glycosyltransferase subunit		TNN12763.1	Schistosoma japonicum	76	0
file_1_file_1_g7824.t1	α1–3-mannosyl–glycoprotein β1–2 N-acetylglucosaminyltransferase		TNN20613.1	Schistosoma japonicum	75	3e-143	PF03071	GT13	None	None	2
file_1_file_1_g8164.t1	O-glycosyltransferase		CAX75348.1	Schistosoma japonicum	96	0
file_1_file_1_g8242.t1	Queuine tRNA-ribosyltransferase catalytic subunit		TNN07388.1	Schistosoma japonicum	82	0
file_1_file_2_3878_t	Dol–P mannosyltransferase		CAX69657.1	Schistosoma japonicum	82	9e-95

## Sheet: GSTs
Cardicola forsteri hypothetical polypeptide sequence	Putative protein	Abbreviation	BLASTp matching sequence	Matching species	Positives (%)	E-value	Pfam-A	N-glycosylation sites
file_1_file_1_g7476.t1	25-kDa GST	Cf25GST	KAG5442460.1	Clonorchis sinensis	67	2e-71	PF14497 PF02798	1
file_1_file_1_g7052.t1	27-kDa GST	Cf27GST	TNN05853.1	Schistosoma japonicum	66	4e-66	PF13417 PF14497	0

## Sheet: Proteases
Cardicola forsteri hypothetical polypeptide sequence	Putative protein	Abbreviation	BLASTp matching sequence	Matching species	Positives (%)	E-value	Pfam-A	Secretion mode	N-glycosylation sites
file_1_file_1_g7019.t1	26S protease regulatory subunit		XP_012801205.1	Schistosoma haematobium	96	0
file_1_file_1_g2062.t1	26S protease regulatory subunit		TNN04851.1	Schistosoma japonicum	96	0
file_1_file_1_g6217.t1	26S protease regulatory subunit		CAX73881.1	Schistosoma japonicum	98	0
file_1_file_1_g8145.t1	26S protease regulatory subunit		GAA49709.1	Clonorchis sinensis	98	0
file_1_file_1_g2116.t1	ADAMTS peptidase		XP_035590096.1	Schistosoma haematobium	63	0
file_1_file_1_g4064.t2	AFG3 protein		KAF5398102.1	Paragonimus heterotremus	82	0
file_1_file_1_g1505.t1	Aminopeptidase		TNN18792.1	Schistosoma japonicum	82	0
file_1_file_1_g3417.t1	Aspartyl aminopeptidase		KAF1314128.1	Schistosoma haematobium	75	0
file_1_file_1_g7149.t1	ATP-dependent zinc metalloprotease		KAG5451651.1	Clonorchis sinensis	85	0
file_1_file_1_g2938.t1	Carboxypeptidase		XP_018647280.1	Schistosoma mansoni	55	0
file_1_file_1_g7324.t1	Carboxypeptidase		CAX69725.1	Schistosoma japonicum	67	4e-180
file_1_file_1_g5318.t1	Carboxypeptidase		TNN18509.1	Schistosoma japonicum	75	2e-154
file_1_file_1_g475.t1	Caspase-3		ACU88129.1	Schistosoma mansoni	80	5e-130
file_1_file_1_g1437.t1	Cathepsin B	CfCB	XP_018651608.1	Schistosoma mansoni	80	2e-170	PF00112 PF08127	Signal peptide (SP I)	4
file_1_file_1_g3696.t1	Cathepsin C		TNN09557.1	Schistosoma japonicum	71	9e-152
file_1_file_1_g7927.t1	Cathepsin D		CAX72331.1	Schistosoma japonicum	73	6e-146
file_1_file_1_g1693.t1	Cathepsin F		XP_018649821.1	Schistosoma mansoni	64	9e-82
file_1_file_1_g5079.t1	Cathepsin L	CfCL	CAA83538.1	Schistosoma mansoni	63	2e-90	PF00112 PF08246	Signal peptide (SP I)	1
file_1_file_2_3889_t	Cystatin		OON16673.1	Opisthorchis viverrini	74	6e-30
file_1_file_1_g1036.t1	Cysteine protease		XP_035586246.1	Schistosoma haematobium	63	3e-130
file_1_file_1_g3886.t1	Cysteine protease		TNN18290.1	Schistosoma japonicum	62	0
file_1_file_1_g58.t1	Dipeptidyl-peptidase III		XP_018651507.1	Schistosoma mansoni	81	0
file_1_file_1_g1133.t1	DNA damage-inducible protein		RTG89459.1	Schistosoma bovis	78	1e-123
file_1_file_1_g1132.t1	DNA damage-inducible protein		AAW26832.1	Schistosoma japonicum	68	3e-30
file_1_file_1_g4670.t1	Endothelin converting enzyme		CAX82880.1	Schistosoma japonicum	53	8e-138
file_1_file_1_g4671.t1	Endothelin converting enzyme		RTG86354.1	Schistosoma bovis	54	1e-99
file_1_file_1_g5706.t1	Farnesylated-protein converting enzyme		XP_018650143.1	Schistosoma mansoni	74	0
file_1_file_1_g5580.t1	Furin protease		THD24180.1	Fasciola hepatica	59	0
file_1_file_1_g7355.t1	Furin protease		TNN12242.1	Schistosoma japonicum	82	0
file_1_file_1_g3962.t2	Glutamyl aminopeptidase		THD26434.1	Fasciola hepatica	77	0
file_1_file_1_g594.t1	Insulin-degrading enzyme		THD26913.1	Fasciola hepatica	65	0
file_1_file_1_g4602.t1	Leishmanolysin peptidase		TNN12808.1	Schistosoma japonicum	68	0
file_1_file_1_g3629.t1	Leucine aminopeptidase		XP_018645401.1	Schistosoma mansoni	76	0
file_1_file_1_g3620.t1	Leukotriene A4 hydrolase		XP_018646841.1	Schistosoma mansoni	72	0
file_1_file_1_g577.t1	Lysosomal Pro-X carboxypeptidase		TNN21342.1	Schistosoma japonicum	71	5e-153
file_1_file_1_g3363.t1	Mastin precursor		CAX74751.1	Schistosoma japonicum	67	2e-160
file_1_file_1_g54.t1	Methionine aminopeptidase		KAG5449419.1	Clonorchis sinensis	83	0
file_1_file_1_g6015.t1	Methionine aminopeptidase		THD23852.1	Fasciola hepatica	89	0
file_1_file_1_g1156.t1	Mitochondrial ATP-dependent Clp protease proteolytic subunit		KAG5447569.1	Clonorchis sinensis	92	3e-62
file_1_file_1_g2519.t1	Mitochondrial intermediate peptidase		XP_018655412.1	Schistosoma mansoni	71	0
file_1_file_1_g7496.t1	Mitochondrial lon protease		THD25550.1	Fasciola hepatica	82	0
file_1_file_1_g1717.t1	Mitochondrial processing protease		CAX75282.1	Schistosoma japonicum	76	0
file_1_file_1_g3874.t1	Nardilysin		GAA50589.1	Clonorchis sinensis	61	2e-117
file_1_file_1_g994.t1	OTU domain-containing protein		XP_018648476.1	Schistosoma mansoni	69	0
file_1_file_1_g304.t1	Paraplegin		TNN17251.1	Schistosoma japonicum	75	8e-164
file_1_file_1_g2330.t1	Presenilin		CAX74627.1	Schistosoma japonicum	72	9e-162
file_1_file_1_g3208.t1	Prolyl oligopeptidase		AHK24800.1	Schistosoma mansoni	74	0
file_1_file_1_g941.t1	Puromycin-sensitive aminopeptidase		THD26948.1	Fasciola hepatica	66	0
file_1_file_1_g2540.t1	S2P peptidase		TNN18364.1	Schistosoma japonicum	80	0
file_1_file_1_g6852.t1	Sentrin-specific protease		CAX72652.1	Schistosoma japonicum	70	4e-168
file_1_file_1_g1536.t1	Sentrin-specific protease		TNN11201.1	Schistosoma japonicum	67	1e-103
file_1_file_1_g5112.t1	Serine peptidase		XP_012794674.1	Schistosoma haematobium	76	6e-146
file_1_file_1_g7177.t1	Serine protease		AHB79083.1	Schistosoma mansoni	70	1e-142
file_1_file_1_g6893.t1	Signalase		XP_018653697.1	Schistosoma mansoni	90	2e-97
file_1_file_1_g1862.t1	Site 1 peptidase		XP_012800747.2	Schistosoma haematobium	74	0
file_1_file_1_g4462.t1	Thimet oligopeptidase		XP_018645537.1	Schistosoma mansoni	78	0
file_1_file_1_g2463.t1	Tolloid		XP_012796855.2	Schistosoma haematobium	75	0
file_1_file_1_g4465.t1	Transmembrane protease serine		TNN17107.1	Schistosoma japonicum	73	6e-139
file_1_file_1_g3104.t1	Ubiquitin carboxyl-terminal hydrolase		TNN15595.1	Schistosoma japonicum	71	8e-126
file_1_file_1_g5234.t1	Ubiquitin carboxyl-terminal hydrolase		CAX73508.1	Schistosoma japonicum	88	3e-171
file_1_file_1_g1507.t1	Ubiquitin carboxyl-terminal hydrolase		TNN21326.1	Schistosoma japonicum	64	0
file_1_file_1_g1643.t1	Ubiquitin carboxyl-terminal hydrolase		TNN13676.1	Schistosoma japonicum	79	0
file_1_file_1_g2838.t1	Ubiquitin carboxyl-terminal hydrolase		TNN07429.1	Schistosoma japonicum	72	0
file_1_file_1_g5016.t1	Ubiquitin carboxyl-terminal hydrolase		TNN16055.1	Schistosoma japonicum	71	0
file_1_file_1_g5069.t1	Ubiquitin carboxyl-terminal hydrolase		XP_018648823.1	Schistosoma mansoni	70	1e-123
file_1_file_1_g5260.t1	Ubiquitin carboxyl-terminal hydrolase		XP_018646014.1	Schistosoma mansoni	75	0
file_1_file_1_g5589.t1	Ubiquitin carboxyl-terminal hydrolase		TNN09335.1	Schistosoma japonicum	57	0
file_1_file_1_g2260.t1	Ubiquitin thioesterase		TNN12572.1	Schistosoma japonicum	65	0
file_1_file_1_g5306.t1	Ubiquitin thioesterase		AAW26584.1	Schistosoma japonicum	81	7e-122
file_1_file_1_g7060.t1	Ubiquitin-specific protease		AAW27333.1	Schistosoma japonicum	89	0

## Sheet: Ribonucleases
Cardicola forsteri hypothetical polypeptide sequence	Putative protein	BLASTp matching sequence	Matching species	Positives (%)	E-value
file_1_file_1_g6532.t1	Poly(A)-specific ribonuclease	RTG88557.1	Schistosoma bovis	73	0
file_1_file_1_g1796.t1	Ribonuclease III	TNN10782.1	Schistosoma japonicum	72	0
file_1_file_1_g4916.t1	Exonuclease	GAA52077.1	Clonorchis sinensis	74	0
file_1_file_1_g5046.t1	Ribonuclease III	XP_035586292.1	Schistosoma haematobium	62	0
file_1_file_1_g1639.t1	Ribonuclease H1	TNN17117.1	Schistosoma japonicum	72	6e-67
file_1_file_1_g2079.t1	Ribonuclease kappa	TNN20629.1	Schistosoma japonicum	86	7e-47
file_1_file_1_g3147.t1	Ribonuclease H2 subunit	TNN07941.1	Schistosoma japonicum	82	9e-124
file_1_file_1_g4917.t1	Ribonuclease II	XP_018647748.1	Schistosoma mansoni	64	3e-34
file_1_file_1_g5026.t1	Ribonuclease PH related	XP_018654368.1	Schistosoma mansoni	83	7e-130
file_1_file_1_g5829.t1	Ribonuclease P subunit	KAF5394669.1	Paragonimus heterotremus	70	1e-103
file_1_file_1_g6146.t1	Ribonuclease P subunit	TNN18677.1	Schistosoma japonicum	56	1e-42
file_1_file_1_g6817.t1	Ribonuclease P subunit	XP_018651108.1	Schistosoma mansoni	54	2e-55
file_1_file_1_g7051.t1	Ribonuclease PH related	XP_012796116.1	Schistosoma haematobium	70	7e-82
file_1_file_1_g755.t1	Ribonuclease P subunit	RTG89407.1	Schistosoma bovis	58	0

## Sheet: TGF-beta
Cardicola forsteri hypothetical polypeptide sequence	Putative protein	BLASTp matching sequence	Matching species	Positives (%)	E-value	Pfam-A	N-glycosylation sites
file_1_file_1_g4011.t1	TGF-β-like	KAH8868981.1	Schistosoma japonicum	54	6e-131	PF00019	7
file_1_file_1_g310.t1	TGF-β-like	THD26743.1	Fasciola hepatica	55	3e-74	PF00019	5

## Sheet: TSPs
Cardicola forsteri hypothetical polypeptide sequence	Putative protein	Abbreviation	BLASTp matching sequence	Matching species	Positives (%)	E-value	Pfam-A	Transmembrane domains	N-glycosylation sites
file_1_file_1_g6077.t1	TSP-1 (CD9-like)	Cf-TSP-1	XP_018647165.1	Schistosoma mansoni	85	4e-120
file_1_file_1_g7547.t1	CD63	Cf-TSP-2	CAX72085.1	Schistosoma japonicum	69	6e-68	PF00335	4	0
file_1_file_1_g1941.t1	CD151	Cf-TSP-3	XP_018650941.1	Schistosoma mansoni	71	1e-35
file_1_file_1_g1967.t1	TSP-13	Cf-TSP-4	XP_018651257.1	Schistosoma mansoni	77	2e-62
file_1_file_1_g6078.t1	CD9	Cf-TSP-5	XP_018646094.1	Schistosoma japonicum	73	4e-69
file_1_file_1_g7308.t1	TSP-33	Cf-TSP-6	TNN18885.1	Schistosoma japonicum	74	2e-61
